# Supplementary material for: The Polish Society of Gynecological Oncology Guidelines for the Diagnosis and Treatment of Cervical Cancer (v2024.0)
Source: J Clin Med. 2024 Jul 25;13(15):4351. doi: 10.3390/jcm13154351 (PMC11313441; doi:10.3390/jcm13154351)
Supplement: Supplementary file 1 [file jcm-13-04351-s001.zip]

Archive with 6 entries (6 files):
- PSGO, File S1.pdf
- PSGO, File S2.pdf
- PSGO, File S3.pdf
- PSGO, File S4.pdf
- PSGO, File S5.pdf
- PSGO, File S6.pdf
